# Supplementary material for: NAPRT Expression Regulation Mechanisms: Novel Functions Predicted by a Bioinformatics Approach
Source: Genes (Basel). 2021 Dec 20;12(12):2022. doi: 10.3390/genes12122022 (PMC8700865; doi:10.3390/genes12122022)
Supplement: Supplementary file 1 [file genes-12-02022-s001.zip]

Archive with 2 entries (2 files):
- Figure S1.tif
- Supplementary_Tables.xlsx
