# Supplementary material for: NAPRT Expression Regulation Mechanisms: Novel Functions Predicted by a Bioinformatics Approach
Source: Genes (Basel). 2021 Dec 20;12(12):2022. doi: 10.3390/genes12122022 (PMC8700865; doi:10.3390/genes12122022)
Supplement: Supplementary file 1 [file genes-12-02022-s001.zip › Supplementary_Tables.xlsx]

## Sheet: Table S1
Supplementary Table S1. Databases used for data collection on transcription factors, RNA binding proteins and microRNAs.
Database	Version	Notes	Link
Transcription factors
CTCFBSDB	2.0		http://insulatordb.uthsc.edu/
Factorbook		data accessed Jun. 2016	https://factorbook.org/tf/human
MotifMap		data accessed Jun. 2016	http://motifmap.ics.uci.edu/
PROMO / TRANSFAC	3.0.2 / 8.3		http://alggen.lsi.upc.es/cgi-bin/promo_v3/promo/promoinit.cgi?dirDB=TF_8.3
UniPROBE		data accessed Jun. 2016	http://thebrain.bwh.harvard.edu/uniprobe/
TRRUST	2.0		https://www.grnpedia.org/trrust/
RNA binding proteins
AURA	2.4, release May 2015	current version 2.5.0, release Feb. 2020	http://aura.science.unitn.it/
CatRAPID		data accessed Jun. 2016	http://s.tartaglialab.com/page/catrapid_group
CISBP-RNA	0.6		http://cisbp-rna.ccbr.utoronto.ca/
CLIPdb	1.0, release Sep. 2014	renamed POSTAR2, release Jun. 2018	http://lulab.life.tsinghua.edu.cn/postar/rbp2.php
mirWalk	2.0	current version 3.0	http://mirwalk.umm.uni-heidelberg.de/
RBPDB	1.3, release Sep. 2012	current version 1.3.1, release Nov. 2012	http://rbpdb.ccbr.utoronto.ca/
RBPmap	1.0	current version 1.1, Aug. 2016	http://rbpmap.technion.ac.il/
starBase	2.0	renamed ENCORI	http://starbase.sysu.edu.cn/
RBP2GO	release Nov. 2020		https://rbp2go.dkfz.de/
microRNAs
DASHR	2.0		http://dashr2.lisanwanglab.org/
DIANA-microT-CDS	5.0		http://diana.imis.athena-innovation.gr/DianaTools/
DIANA-TarBase	7.0	current version 8.0	http://diana.imis.athena-innovation.gr/DianaTools/
miRGator	3.0		http://mirgator.kobic.re.kr/
mirTarBase	6.0	current release 8.0 beta, Jun. 2019	http://mirtarbase.cuhk.edu.cn/
mirWalk	2.0	current version 3.0	http://mirwalk.umm.uni-heidelberg.de/
starBase	2.0	renamed ENCORI	http://starbase.sysu.edu.cn/
TargetScanHuman	7.0	current release 7.2, Mar. 2018	http://www.targetscan.org/
Other tools
Human Protein Atlas	19.3		https://www.proteinatlas.org/
PANTHER	16.0		http://pantherdb.org/

## Sheet: Table S2
Supplementary Table S2. Full list of potential NAPRT transcription factors (total of 80).
Gene name	UniProt ID
ATF3	P18847
BCL3	P20749
BHLHE40	O14503
BRCA1	P38398
CCNT2	O60583
CEBPB	P17676
CHD2	O14647
CREB1	P16220
CRX	O43186
CTCF	P49711
E2F1	Q01094
E2F4	Q16254
E2F6	O75461
EBF1	Q9UH73
EGR2	P11161
ELF1	P32519
ESR1	P03372
ETF1	P62495
ETV4	P43268
FOXN2	P32314
FOXN4	Q96NZ1
FOXP3	Q9BZS1
GABPA	Q06546
GATA1	P15976
GCFC2	P16383
GTF2I	P78347
HMGN3	Q15651
JUN	P05412
KLF1	Q13351
KLF11	O14901
LEF1	Q9UJU2
MAFB	Q9Y5Q3
MAX	P61244
MXI1	P50539
MYC	P01106
MZF1	P28698
NEUROD1	Q13562
NF1	P21359
NFATC1	O95644
NFIA	Q12857
NFIB	O00712
NFYA	P23511
NKX2-8	O15522
NR1H4	Q96RI1
NR3C1	P04150
PAX7	P23759
PHF8	Q9UPP1
PITX2	Q99697
PML	P29590
POLR2A	P24928
RARB	P10826
RBBP5	Q15291
RELA	Q04206
REST	Q13127
RUNX3	Q13761
RXRA	P19793
SIN3A	Q96ST3
SP1	P08047
SRY	Q05066
STAT1	P42224
STAT6	P42226
TAF1	P21675
TBP	P20226
TCF3	P15923
TCF4	P15884
TCF7L2	Q9NQB0
TEAD1	P28347
TFAP2A	P05549
TMEM37	Q8WXS4
TP53	P04637
TRIM28	Q13263
USF1	P22415
USF2	Q15853
WT1	P19544
XBP1	P17861
YY1	P25490
ZBTB33	Q86T24
ZBTB7A	O95365
ZNF263	O14978
ZNF655	Q8N720

## Sheet: Table S3
Supplementary Table S3. Transcription factors with experimentally supporting data of NAPRT binding.
All experimentally validated data was retrived from ENCODE. Chromatin Immunoprecipitation (ChIP-seq) is the experimental technique used to generate TF-binding (Reference: J Wang, J Zhuang, S Iyer, XY Lin, et al. Sequence features and chromatin structure around the genomic regions bound by 119 human transcription factors. Genome Research 22 (9), 1798-1812).
UniProt ID	Gene name	Protein name
P20749	BCL3	B-cell lymphoma 3 protein
O14503	BHLHE40	Class E basic helix-loop-helix protein 40
P38398	BRCA1	Breast cancer type 1 susceptibility protein
O60583	CCNT2	Cyclin-T2
O14647	CHD2	Chromodomain-helicase-DNA-binding protein 2
P16220	CREB1	Cyclic AMP-responsive element-binding protein 1
P49711	CTCF	Transcriptional repressor CTCF (CCCTC-binding factor)
Q16254	E2F4	Transcription factor E2F4
O75461	E2F6	Transcription factor E2F6 (E2F-6)
P32519	ELF1	ETS-related transcription factor Elf-1
Q06546	GABPA	GA-binding protein alpha chain
P15976	GATA1	Erythroid transcription factor (GATA-binding factor 1)
Q15651	HMGN3	High mobility group nucleosome-binding domain-containing protein 3
P61244	MAX	Protein max (Myc-associated factor X)
P50539	MXI1	Max-interacting protein 1 (Max interactor 1)
P01106	MYC	Myc proto-oncogene protein
O95644	NFATC1	Nuclear factor of activated T-cells, cytoplasmic 1
P23511	NFYA	Nuclear transcription factor Y subunit alpha
Q9UPP1	PHF8	Histone lysine demethylase (PHD finger protein 8)
P29590	PML	Protein PML (Promyelocytic leukemia protein)
P24928	POLR2A	DNA-directed RNA polymerase II subunit RPB1 (RNA polymerase II subunit B1)
Q15291	RBBP5	Retinoblastoma-binding protein 5 (RBBP-5)
Q04206	RELA	Transcription factor p65 (Nuclear factor NF-kappa-B p65 subunit)
Q13127	REST	RE1-silencing transcription factor (Neural-restrictive silencer factor) (X2 box repressor)
Q13761	RUNX3	Runt-related transcription factor 3 (Acute myeloid leukemia 2 protein)
Q96ST3	SIN3A	Paired amphipathic helix protein Sin3a (Histone deacetylase complex subunit Sin3a) (Transcriptional corepressor Sin3a)
P42224	STAT1	Signal transducer and activator of transcription 1-alpha/beta
P21675	TAF1	Transcription initiation factor TFIID subunit 1
P20226	TBP	TATA-box-binding protein (TATA-box factor)
Q9NQB0	TCF7L2	Transcription factor 7-like 2
Q13263	TRIM28	Transcription intermediary factor 1-beta (TIF1-beta) (Tripartite motif-containing protein 28)
P22415	USF1	Upstream stimulatory factor 1
Q15853	USF2	Upstream stimulatory factor 2
P25490	YY1	Transcriptional repressor protein (Yin and yang 1)
Q86T24	ZBTB33	Transcriptional regulator Kaiso (Zinc finger and BTB domain-containing protein 33)
O95365	ZBTB7A	Zinc finger and BTB domain-containing protein 7A
O14978	ZNF263	Zinc finger protein 263

## Sheet: Table S4
Supplementary Table S4. Gene ontology results for transcription factors. Biological processes (A) and Pathways (B), by decreasing fold enrichment order. Only child terms are represented.
A. GO biological process complete	REFLIST (1849)	number of genes	expected	fold enrichment	raw P value	FDR
late viral transcription	2	3	.09	33.63	7.06E-04	2.09E-02
positive regulation of RNA polymerase II transcription preinitiation complex assembly	3	3	.13	22.42	1.37E-03	3.51E-02
response to UV-C	3	3	.13	22.42	1.37E-03	3.50E-02
mammary gland epithelial cell proliferation	4	3	.18	16.82	2.32E-03	4.95E-02
positive regulation of defense response to virus by host	4	3	.18	16.82	2.32E-03	4.93E-02
positive regulation of extrinsic apoptotic signaling pathway	4	3	.18	16.82	2.32E-03	4.92E-02
intrinsic apoptotic signaling pathway in response to endoplasmic reticulum stress	6	4	.27	14.95	5.34E-04	1.72E-02
negative regulation of extrinsic apoptotic signaling pathway	7	4	.31	12.81	8.11E-04	2.28E-02
positive regulation of fibroblast proliferation	9	5	.40	12.46	1.86E-04	7.77E-03
cellular response to interleukin-4	8	4	.36	11.21	1.18E-03	3.13E-02
Ras protein signal transduction	9	4	.40	9.97	1.65E-03	3.96E-02
monocarboxylic acid transport	9	4	.40	9.97	1.65E-03	3.93E-02
cellular response to nutrient	9	4	.40	9.97	1.65E-03	3.91E-02
response to organophosphorus	12	5	.54	9.34	5.19E-04	1.69E-02
positive regulation of nucleocytoplasmic transport	10	4	.45	8.97	2.23E-03	4.84E-02
positive regulation of transcription from RNA polymerase II promoter in response to endoplasmic reticulum stress	10	4	.45	8.97	2.23E-03	4.83E-02
beta-catenin-TCF complex assembly	13	5	.58	8.62	6.95E-04	2.08E-02
intrinsic apoptotic signaling pathway in response to DNA damage	13	5	.58	8.62	6.95E-04	2.07E-02
positive regulation of cellular amide metabolic process	13	5	.58	8.62	6.95E-04	2.06E-02
ncRNA transcription	14	5	.62	8.01	9.12E-04	2.53E-02
response to insulin	22	7	.98	7.13	1.46E-04	6.36E-03
granulocyte differentiation	16	5	.71	7.01	1.49E-03	3.74E-02
response to purine-containing compound	16	5	.71	7.01	1.49E-03	3.73E-02
positive regulation of intracellular protein transport	16	5	.71	7.01	1.49E-03	3.72E-02
response to acid chemical	16	5	.71	7.01	1.49E-03	3.69E-02
cellular response to starvation	20	6	.89	6.73	5.85E-04	1.84E-02
modulation of process of other organism involved in symbiotic interaction	20	6	.89	6.73	5.85E-04	1.83E-02
negative regulation of DNA binding	27	8	1.20	6.64	7.23E-05	3.57E-03
negative regulation of angiogenesis	17	5	.76	6.59	1.87E-03	4.32E-02
regulation of viral transcription	17	5	.76	6.59	1.87E-03	4.30E-02
negative regulation of viral process	17	5	.76	6.59	1.87E-03	4.29E-02
signal transduction involved in DNA damage checkpoint	17	5	.76	6.59	1.87E-03	4.26E-02
G1/S transition of mitotic cell cycle	25	7	1.11	6.28	2.84E-04	1.10E-02
positive regulation of neuron death	18	5	.80	6.23	2.30E-03	4.97E-02
regulation of smooth muscle cell proliferation	18	5	.80	6.23	2.30E-03	4.96E-02
cellular response to peptide hormone stimulus	29	8	1.29	6.19	1.11E-04	4.99E-03
regulation of lipid biosynthetic process	26	7	1.16	6.04	3.48E-04	1.24E-02
negative regulation of cell adhesion	23	6	1.03	5.85	1.09E-03	2.94E-02
ion homeostasis	24	6	1.07	5.61	1.32E-03	3.43E-02
regulation of myeloid leukocyte differentiation	28	7	1.25	5.61	5.11E-04	1.69E-02
regulation of translation	33	8	1.47	5.44	2.38E-04	9.56E-03
DNA damage response, signal transduction by p53 class mediator	25	6	1.11	5.38	1.58E-03	3.87E-02
regulation of G1/S transition of mitotic cell cycle	25	6	1.11	5.38	1.58E-03	3.84E-02
liver development	30	7	1.34	5.23	7.29E-04	2.11E-02
regulation of protein secretion	30	7	1.34	5.23	7.29E-04	2.10E-02
positive regulation of DNA metabolic process	30	7	1.34	5.23	7.29E-04	2.09E-02
positive regulation of pri-miRNA transcription by RNA polymerase II	27	6	1.20	4.98	2.21E-03	4.88E-02
protein phosphorylation	32	7	1.43	4.90	1.02E-03	2.76E-02
cellular chemical homeostasis	37	8	1.65	4.85	4.67E-04	1.60E-02
negative regulation of immune system process	43	9	1.92	4.69	2.49E-04	9.92E-03
response to hypoxia	40	8	1.78	4.48	7.35E-04	2.10E-02
negative regulation of intracellular signal transduction	42	8	1.87	4.27	9.76E-04	2.68E-02
regulation of cell growth	37	7	1.65	4.24	2.13E-03	4.72E-02
immune effector process	46	8	2.05	3.90	1.64E-03	3.98E-02
positive regulation of cytokine production	47	8	2.10	3.82	1.86E-03	4.31E-02
negative regulation of protein modification process	60	10	2.68	3.74	5.67E-04	1.79E-02
regulation of immune response	61	10	2.72	3.68	6.37E-04	1.94E-02
positive regulation of chromatin organization	49	8	2.19	3.66	2.35E-03	4.94E-02
proteolysis	57	9	2.54	3.54	1.54E-03	3.78E-02
cellular response to growth factor stimulus	71	11	3.17	3.47	5.17E-04	1.70E-02
negative regulation of cell population proliferation	126	19	5.62	3.38	4.89E-06	4.39E-04
positive regulation of immune system process	68	10	3.03	3.30	1.36E-03	3.52E-02
regulation of epithelial cell proliferation	69	10	3.08	3.25	1.50E-03	3.71E-02
response to other organism	90	13	4.01	3.24	2.86E-04	1.10E-02
immune response	88	12	3.92	3.06	8.05E-04	2.27E-02
regulation of DNA-binding transcription factor activity	90	12	4.01	2.99	9.65E-04	2.67E-02
camera-type eye development	83	11	3.70	2.97	1.67E-03	3.94E-02
regulation of phosphorylation	92	12	4.10	2.92	1.15E-03	3.07E-02
protein localization	85	11	3.79	2.90	1.99E-03	4.48E-02
positive regulation of molecular function	116	15	5.17	2.90	2.82E-04	1.11E-02
cellular response to organic cyclic compound	94	12	4.19	2.86	1.37E-03	3.52E-02
positive regulation of cellular protein metabolic process	113	14	5.04	2.78	6.87E-04	2.06E-02
cellular response to lipid	100	12	4.46	2.69	2.22E-03	4.84E-02
transcription by RNA polymerase II	165	19	7.36	2.58	1.57E-04	6.65E-03
positive regulation of cell differentiation	197	22	8.79	2.50	1.02E-04	4.74E-03
chromatin organization	199	22	8.88	2.48	1.08E-04	4.93E-03
cell surface receptor signaling pathway	174	19	7.76	2.45	4.39E-04	1.52E-02
generation of neurons	237	22	10.57	2.08	1.33E-03	3.45E-02
B. PANTHER Pathways	REFLIST (1849)	number of genes	expected	fold enrichment	raw P value	FDR
Cadherin signaling pathway	3	3	.13	22.42	1.37E-03	1.39E-02
EGF receptor signaling pathway	7	3	.31	9.61	7.25E-03	4.91E-02
Oxidative stress response	10	4	.45	8.97	2.23E-03	1.94E-02
Alzheimer disease-presenilin pathway	8	3	.36	8.41	9.66E-03	5.36E-02
p53 pathway feedback loops 2	8	3	.36	8.41	9.66E-03	4.91E-02
Huntington disease	15	5	.67	7.47	1.18E-03	1.43E-02
Inflammation mediated by chemokine and cytokine signaling pathway	19	6	.85	7.08	4.66E-04	9.48E-03
PDGF signaling pathway	30	7	1.34	5.23	7.29E-04	1.11E-02
Apoptosis signaling pathway	23	5	1.03	4.87	5.69E-03	4.34E-02
CCKR signaling map	26	5	1.16	4.31	8.89E-03	5.43E-02
Gonadotropin-releasing hormone receptor pathway	58	10	2.59	3.87	4.46E-04	1.36E-02
Wnt signaling pathway	38	6	1.69	3.54	9.69E-03	4.55E-02

## Sheet: Table S5
Supplementary Table S5. Full list of potential NAPRT RNA binding proteins (total of 122).
Gene name	UniProt ID
AGO2	Q9UKV8
ACO1	P21399
ANKHD1	Q8IWZ3
BOLL	Q8N9W6
CBX7	O95931
CELF1	Q92879
CELF3	Q5SZQ8
CELF4	Q9BZC1
CELF5	Q8N6W0
CHTOP	Q9Y3Y2
CPEB1	Q9BZB8
DCP2	Q8IU60
DDX39B	Q13838
DDX49	Q9Y6V7
DGCR8	Q8WYQ5
EIF4A3	P38919
EIF4B	P23588
EIF4E2	O60573
EIF4H	Q15056
ELAVL1	Q15717
EMG1	Q92979
ENOX1	Q8TC92
ESRP2	Q9H6T0
EXOSC2	Q13868
EXOSC4	Q9NPD3
EXOSC5	Q9NQT4
FBL	P22087
FBLL1	A6NHQ2
FMR1	Q06787
FUBP1	Q96AE4
FUBP3	Q96I24
FUS	P35637
FXR1	P51114
FXR2	P51116
G3BP1	Q13283
G3BP2	Q9UN86
HNRNPA1	P09651
HNRNPAB	Q99729
HNRNPC	P07910
HNRNPF	P52597
HNRNPH1	P31943
HNRNPH2	P55795
HNRNPK	P61978
HNRNPL	P14866
KHDRBS1	Q07666
KHSRP	Q92945
LIN28B	Q6ZN17
MBNL1	Q9NR56
MRPL44	Q9H9J2
MRPS5	P82675
MRPS7	Q9Y2R9
NCBP3	Q53F19
NONO	Q15233
NOVA1	P51513
NUDT21	O43809
PABPC1	P11940
PCBP1	Q15365
PCBP2	Q15366
PCBP3	P57721
PNO1	Q9NRX1
POLDIP3	Q9BY77
PPRC1	Q5VV67
PSMA6	P60900
PTBP1	P26599
PTBP3	O95758
PUS1	Q9Y606
QKI	Q96PU8
RALYL	Q86SE5
RBM10	P98175
RBM24	Q9BX46
RBM3	P98179
RBM38	Q9H0Z9
RBM4	Q9BWF3
RBM4B	Q9BQ04
RBM8A	Q9Y5S9
RBMS3	Q6XE24
RBMX	P38159
RBMXL1	Q96E39
RBMXL2	O75526
RBMXL3	Q8N7X1
RBMY1A1	P0DJD3
RBMY1B	A6NDE4
RBMY1D	P0C7P1
RBMY1E	A6NEQ0
RBMY1F; RBMY1J	Q15415
RBPMS	Q93062
RDM1	Q8NG50
RNASEH1	O60930
RNASEH2A	O75792
RNASET2	O00584
RNPS1	Q15287
RPL3L	Q92901
RPL5	P46777
RPL6	Q02878
RPS2	P15880
RPS3	P23396
RRP7A	Q9Y3A4
SAMD4A	Q9UPU9
SAMD4B	Q5PRF9
SNRPA	P09012
SPI1	P17947
SRRM4	A7MD48
SRSF1	Q07955
SRSF10	O75494
SRSF11	Q05519
SRSF2	Q01130
SRSF3	P84103
SRSF5	Q13243
SRSF7	Q16629
SRSF9	Q13242
TARDBP	Q13148
TRA2B	P62995
U2AF2	P26368
UPF1	Q92900
WT1	P19544
YBX1	P67809
YBX2	Q9Y2T7
YTHDC1	Q96MU7
YY1	P25490
ZC3H10	Q96K80
ZC3H8	Q8N5P1
ZCCHC17	Q9NP64

## Sheet: Table S6
Supplementary Table S6. RNA binding proteins with experimentally supporting data of NAPRT binding.
UniProt ID	Gene name	Protein name	number of binding sites (mRNA location)	Method (experimental)
Q9UKV8	AGO2	Argonaute RISC Catalytic Component 2	4(5’UTR, CDS)	HITS-CLIP; PAR-CLIP; CLIP-seq
Q8WYQ5	DGCR8	DiGeorge syndrome chromosomal (or critical) region 8	2(<200bp TSS, ex4)	CLIP-seq
P38919	EIF4A3	Eukaryotic Translation Initiation Factor 4A3	34(CDS)	HITS-CLIP; CLIP-seq
P35637	FUS	RNA-binding protein FUS/TLS (Fused in Sarcoma/Translocated in Sarcoma)	3(ex1, int11, ex13)	HITS-CLIP; CLIP-seq
Q53F19	NCBP3	Nuclear Cap Binding Subunit 3	1(ex7)	PAR-CLIP; CLIP-seq
O43809	NUDT21	Nudix (Nucleoside Diphosphate Linked Moiety X)-Type Motif 21	3	PAR-CLIP
P98175	RBM10	RNA Binding Motif Protein 10		PAR-CLIP
Q93062	RBPMS	RNA Binding Protein With Multiple Splicing		PAR-CLIP
A7MD48	SRRM4	Serine/Arginine Repetitive Matrix 4	1(3'UTR)	PAR-CLIP
P26368	U2AF2	Splicing factor U2AF	13	CLIP-seq
Q92900	UPF1	Regulator of nonsense transcripts 1	2	CLIP-seq

## Sheet: Table S7
Supplementary Table S7. Gene ontology results for RNA binding proteins. Biological processes by decreasing fold enrichment order. Only child terms are represented.
PANTHER GO-Slim Biological Process	REFLIST (6078)	number of genes	expected	fold enrichment	raw P value	FDR
axo-dendritic transport	6	3	.12	25.16	5.57E-04	1.68E-02
regulation of dendritic spine development	6	3	.12	25.16	5.57E-04	1.65E-02
regulation of alternative mRNA splicing, via spliceosome	45	22	.89	24.60	4.42E-22	6.56E-20
mRNA cis splicing, via spliceosome	24	11	.48	23.06	2.74E-11	1.73E-09
alternative mRNA splicing, via spliceosome	49	22	.97	22.59	1.90E-21	2.64E-19
regulation of dendrite morphogenesis	7	3	.14	21.57	7.84E-04	2.26E-02
dendrite morphogenesis	7	3	.14	21.57	7.84E-04	2.23E-02
positive regulation of response to DNA damage stimulus	8	3	.16	18.87	1.06E-03	2.91E-02
regulation of synapse organization	9	3	.18	16.77	1.40E-03	3.77E-02
regulation of cell projection assembly	10	3	.20	15.10	1.79E-03	4.77E-02
regulation of mRNA stability	29	6	.58	10.41	4.95E-05	1.90E-03
negative regulation of translation	29	6	.58	10.41	4.95E-05	1.87E-03
nuclear-transcribed mRNA catabolic process	54	6	1.07	5.59	1.03E-03	2.84E-02
ribonucleoprotein complex assembly	101	9	2.01	4.48	2.68E-04	8.70E-03
translational elongation	219	15	4.35	3.45	4.30E-05	1.75E-03

## Sheet: Table S8
Supplementary Table S8. Full list of potential NAPRT microRNAs (total of 39).
Gene name
hsa-miR-1236-5p
hsa-miR-1295b-3p
hsa-miR-145-5p
hsa-miR-1915-3p
hsa-miR-197-3p
hsa-miR-2110
hsa-miR-218-5p
hsa-miR-3127-5p
hsa-miR-3151-5p
hsa-miR-3158-3p
hsa-miR-3174
hsa-miR-3180-5p
hsa-miR-342-3p
hsa-miR-3609
hsa-miR-3661
hsa-miR-370
hsa-miR-378g
hsa-miR-4271
hsa-miR-4447
hsa-miR-4472
hsa-miR-4668-5p
hsa-miR-4685-5p
hsa-miR-4691-3p
hsa-miR-4717-5p
hsa-miR-4725-3p
hsa-miR-4765
hsa-miR-491-5p
hsa-miR-5195-3p
hsa-miR-548ah-5p
hsa-miR-548az-5p
hsa-miR-548t-5p
hsa-miR-6124
hsa-miR-628-5p
hsa-miR-6742-5p
hsa-miR-6780b-5p
hsa-miR-6796-5p
hsa-miR-766-3p
hsa-miR-8062
hsa-miR-92a-3p

## Sheet: Table S9
Supplementary Table S9. microRNAs with experimentally supporting data of NAPRT binding.
microRNA	Method	Publication (DOI)	Tissue	Regulation
hsa-miR-1915-3p	HITS-CLIP	10.1007/s10549-014-3004-9	mammary gland	downregulation
hsa-miR-197-3p	HITS-CLIP	10.1007/s10549-014-3004-9	mammary gland	downregulation
hsa-miR-218-5p	HITS-CLIP	10.1074/jbc.M112.396762	nervous	downregulation
hsa-miR-3127-5p	HITS-CLIP	10.1101/gad.215939.113	kidney	downregulation
hsa-miR-3158-3p	HITS-CLIP	10.1101/gad.215939.113	kidney	downregulation
hsa-miR-3661	HITS-CLIP	10.1101/gad.215939.113	kidney	downregulation
hsa-miR-92a-3p	CLASH	10.1016/j.cell.2013.03.043	unknown	unknown

## Sheet: Table S10
Supplementary Table S10. Target genes of the TFs significantly correlated with NAPRT expression (total of 340).
Gene name
ABCA1
ABCB1
ABCB11
ABCC3
ACTA1
ACTC1
ADM
ADORA2A
ADRA2B
AICDA
ALB
ALOX12
ALOX15
APC
APH1A
APOC3
APOM
APP
AR
ASNS
ATF3
ATP2C1
BATF3
BAX
BBC3
BCL2L1
BDKRB1
BECN1
BEX2
BRCA1
CA2
CASP3
CBX5
CCK
CCL11
CCL13
CCL17
CCL2
CCL26
CCL5
CCND1
CCND2
CCNT1
CCR5
CD4
CD40
CD82
CDH1
CDK5R1
CDK6
CDKN1A
CDKN2A
CETP
CFTR
CISH
CNR1
COL1A1
COL1A2
COX6A1
COX7C
CPT1B
CR2
CREBBP
CREM
CRP
CSF1
CSF2
CSF3R
CSH1
CSH2
CSRP1
CSTA
CTCF
CTSL
CXCL8
CXCR4
CXCR5
CYP11A1
CYP19A1
CYP1A2
CYP2E1
CYP2J2
CYP3A4
CYP3A5
CYP7A1
CYSLTR1
DAPK1
DBH
DCN
DDIT3
DDX21
DEK
DNAJB4
DUSP1
EAF2
EDN1
EGFR
EGLN3
ELN
EP300
EPAS1
ERBB2
ERCC5
ETS1
ETS2
EXO1
EZH2
EZR
F3
F8
FAS
FASLG
FCER1A
FCER2
FCGR2B
FCGR3B
FDPS
FGF7
FLT3
FMO3
FOS
FOSB
FOSL1
FURIN
GADD45G
GBP1
GCLC
GDAP1
GDF15
GFER
GJA1
GNAS
GNLY
GNRH2
GRIP1
GSTP1
HAS2
HBB
HBE1
HCFC1
HCK
HDAC1
HDAC2
HDAC3
HEY1
HIF1A
HIPK2
HLA-DRA
HNF1A
HNF4A
HOXB13
HOXB7
HP
HSD17B2
HSD3B2
HSF1
HSPA5
IBSP
IFNB1
IFNG
IL10
IL12A
IL12B
IL13
IL1A
IL1B
IL1R1
IL2
IL23A
IL24
IL2RA
IL2RB
IL2RG
IL3
IL4
IL5
IL5RA
IL6
INO80
INS
INSR
IRF4
IRF7
ITGA2B
ITGAX
ITGB8
IVL
JUN
KIR3DL1
KRT16
LBP
LDHA
LDLR
LGALS3
LOR
LRIG2
LSS
MAD1L1
MAP3K1
MAPK8
MAT2A
MEF2D
MELTF
MGMT
MGP
MMP1
MMP12
MMP13
MMP2
MMP20
MMP3
MMP7
MMP9
MSR1
MUC4
MYB
MYC
NAMPT
NEFL
NEIL1
NF1
NFKB1
NFKB2
NGF
NOL7
NOS2
NOS3
NOX5
NPY
NQO1
NR3C1
NR4A1
NTS
OPRM1
ORMDL3
OXTR
PARP1
PCK2
PCNA
PDHA1
PDIA6
PDK1
PEG3
PENK
PFKP
PGR
PKM
PLAC1
PLAT
PLAU
PLAUR
PLD1
PML
POLD2
POSTN
POU5F1
PPARA
PPARD
PRDM1
PRDM2
PRL
PRSS50
PTGS2
PTN
PTPN13
RAG1
RARA
RARB
RARG
RELA
RELB
REN
RHOA
RHOB
RUNX2
S100A9
SAA1
SAA2
SAP30
SELE
SELP
SERPINC1
SFTPD
SIDT1
SLC10A1
SLC19A1
SLC26A3
SLC26A4
SLC2A3
SLC5A8
SMAD7
SMN1
SNRPN
SOCS1
SOD2
SOX7
SPI1
SPRR1B
SPRR3
STAR
STAT1
STMN1
SURF1
SURF2
SYK
TDO2
TERT
TF
TFAP2A
TFF1
TFF3
TFRC
THBD
TIMP2
TLR10
TLR4
TNC
TNF
TNFAIP3
TNFAIP6
TNFRSF10A
TNFRSF10B
TNFRSF1B
TNFSF10
TOP1
TOP3A
TP53
TP73
TXN
UBA7
UGT2B15
VCAM1
VDR
VEGFA
VEGFB
VEGFD
VWF
WDFY4
XBP1
ZNF175

[truncated: 5 more sheets: Table S11, Table S12, Table S13, Table S14, OLDTable S5 (REMOVE)]
